# Supplementary material for: Thallium Labeled Citrate-Coated Prussian Blue Nanoparticles as Potential Imaging Agent
Source: Contrast Media Mol Imaging. 2018 Apr 26;2018:2023604. doi: 10.1155/2018/2023604 (PMC5944205; doi:10.1155/2018/2023604)
Supplement: Supplementary Materials — Table S1: the result of viability assays in cases of saline and three different PBNP dilutions. After 20-minute incubation period intact and dead HeLa cells were counted by each dilution. Cell morphology of dead cells from viable ones was distinguished by shape, light reflection, and scattering properties and lack of motion. [file 2023604.f1.xlsx]

## Sheet: Munka1
	Control measurement					4-fold dilution of PBNP measurement
						0,56 mg/mL PBNP
	number of intact cells	number of dead cells	sum of counted cells	dead cells (%)		number of intact cells	number of dead cells	sum of counted cells	dead cells (%)
	99	1	100	1		28	1	29	3.44828
	70	1	71	1.40845		40	0	40	0
	48	2	50	4		35	4	39	10.2564
	12	0	12	0		31	6	37	16.2162
	18	0	18	0		16	5	21	23.8095
	10	0	10	0		26	3	29	10.3448
			mean	1.06808				mean	4.56823
	16-fold dilution of PBNP measurement					32-fold dilution of PBNP measurement
	0,14 mg/mL PBNP					0,07 mg/mL PBNP
	number of intact cells	number of dead cells	sum of counted cells	dead cells (%)		number of intact cells	number of dead cells	sum of counted cells	dead cells (%)
	120	0	120	0		46	0	46	0
	200	0	200	0		28	1	29	3.44828
	20	0	20	0		24	0	24	0
			mean	0				mean	1.14943
